# Supplementary material for: In Vitro Assessment of Poly-N-Vinylpyrrolidone/Acrylic Acid Nanoparticles Biocompatibility in a Microvascular Endothelium Model
Source: Int J Mol Sci. 2022 Oct 18;23(20):12446. doi: 10.3390/ijms232012446 (PMC9604021; doi:10.3390/ijms232012446)
Supplement: Supplementary file 1 [file ijms-23-12446-s001.zip]

Archive with 1 entries (1 files):
- ijms-1922551-supplementary.pdf
